# Supplementary material for: HDAC Inhibitor Sodium Butyrate Attenuates the DNA Repair in Transformed but Not in Normal Fibroblasts
Source: Int J Mol Sci. 2022 Mar 23;23(7):3517. doi: 10.3390/ijms23073517 (PMC8998589; doi:10.3390/ijms23073517)
Supplement: Supplementary file 1 [file ijms-23-03517-s001.zip]

Archive with 1 entries (1 files):
- ijms-1590176-supplementary.pptm
